# Supplementary material for: Genomic Fabrics of the Excretory System’s Functional Pathways Remodeled in Clear Cell Renal Cell Carcinoma
Source: Curr Issues Mol Biol. 2023 Nov 24;45(12):9471–99. doi: 10.3390/cimb45120594 (PMC10742519; doi:10.3390/cimb45120594)
Supplement: Supplementary file 1 [file cimb-45-00594-s001.zip]

Archive with 1 entries (1 files):
- cimb-2699744-SI.pdf
